# Supplementary material for: Web-Based Peer Navigation for Men with Prostate Cancer and Their Family Caregivers: A Pilot Feasibility Study
Source: Curr Oncol. 2022 Jun 15;29(6):4285–99. doi: 10.3390/curroncol29060343 (PMC9221974; doi:10.3390/curroncol29060343)
Supplement: Supplementary file 1 [file curroncol-29-00343-s001.zip]

Archive with 1 entries (1 files):
- curroncol-1722548-supplementary.pdf
